# Supplementary material for: Evaluation of a Novel Oncolytic Adenovirus Silencing SYVN1
Source: Int J Mol Sci. 2022 Dec 6;23(23):15430. doi: 10.3390/ijms232315430 (PMC9737683; doi:10.3390/ijms232315430)
Supplement: Supplementary file 1 [file ijms-23-15430-s001.zip]

Archive with 1 entries (1 files):
- ijms-1980610-supplementary.pdf
